# Supplementary material for: Altered DNA methylation at age-associated CpG sites in children with growth disorders: impact on age estimation?
Source: Int J Legal Med. 2022 May 12;136(4):987–96. doi: 10.1007/s00414-022-02826-w (PMC9170667; doi:10.1007/s00414-022-02826-w)
Supplement: Supplementary file 2 — Supplementary file2 (XLSX 100 kb) [file 414_2022_2826_MOESM2_ESM.xlsx]

## Sheet: children with growth disorder
					Methylation level [DNAm] of CpG sites in PDE4C [%]							Methylation level [DNAm] of CpG sites in ELOVL2 [%]									Methylation level [DNAm] of CpG sites in RPA2 [%]			Methylation level [DNAm] of CpG sites in EDARADD [%]		Methylation level [DNAm] of CpG sites in DDO [%]
Sex	Age [years]	Weight [kg]	Growth	Etiology/Diagnosis	CpG1	CpG2	CpG3	CpG4	CpG5	CpG6	CpG7	CpG1	CpG2	CpG3	CpG4	CpG5	CpG6	CpG7	CpG8	CpG9	CpG1	CpG2	CpG3	CpG1	CpG2	CpG 1
f	3	14,4	short stature	endocrine	10	13	8	9	9	6	4	17	13	41	33	8	20	41	11	14	6	4	42	51	47	57
m	3	17,2	short stature	endocrine	10	9	8	4	5	3	3	15	11	37	24	7	21	35	8	14	7	4	40	56	48	62
m	4	15.6	short stature	endocrine	9	15	10	5	11	5	6	44	20	49	37	18	29	48	17	20	9	6	44	59	52	52
m	5	16.6	short stature	endocrine	17	13	12	9	11	6	8	23	14	50	37	10	28	43	18	20	9	5	47	58	52	25
m	5	16.7	short stature	endocrine	16	14	12	11	11	5	6	32	16	46	38	13	25	33	16	20	11	6	48	59	45	29
m	5	15,6	short stature	endocrine	10	11	9	7	7	4	5	24	14	52	41	10	27	47	19	18	8	5	52	57	51	46
m	6	17.8	short stature	endocrine	9	8	7	6	7	4	5	18	14	49	48	14	31	52	22	24	9	6	55	47	45	55
m	7	23,6	short stature	endocrine	12	19	14	13	11	7	7	26	15	60	45	14	34	59	22	26	9	6	47	54	44	63
f	7	33.4	short stature	endocrine	17	17	11	10	8	6	9	21	13	41	35	10	23	42	15	15	14	11	55	58	47	59
m	8	21,4	short stature	endocrine	14	11	12	6	9	5	7	29	20	65	43	14	33	50	18	18	14	6	56	45	49	56
m	10	46.5	short stature	endocrine	14	6	12	10	4	4	6	53	40	78	70	16	27	57	9	21	13	5	51	48	53	52
m	10	33.1	short stature	endocrine	15	13	12	9	12	5	6	29	19	57	44	14	34	54	21	26	9	5	58	58	45	41
f	10	38.3	short stature	endocrine	15	12	12	10	10	3	5	45	24	64	58	22	32	59	32	35	15	8	60	51	46	57
m	11	46.2	short stature	endocrine	13	13	10	6	8	5	6	30	19	61	55	17	33	47	20	19	12	6	51	56	52	53
m	11	28.9	short stature	endocrine	18	15	14	8	11	6	6	40	22	66	54	21	41	62	26	23	9	6	46	58	43	47
m	11	46.8	short stature	endocrine	16	17	8	9	10	7	8	46	31	71	55	24	52	63	33	37	X	X	X	45	36	51
m	11	37.9	short stature	endocrine	21	25	13	11	9	10	9	30	28	72	68	23	44	66	31	40	14	8	62	49	32	48
f	12	29,3	short stature	endocrine	17	12	15	8	10	7	9	50	30	88	72	25	56	71	34	43	15	8	59	50	50	38
m	13	57.6	short stature	endocrine	13	18	13	10	8	4	4	32	21	67	58	20	40	58	25	27	11	7	52	47	31	59
f	13	36.6	short stature	endocrine	21	18	18	11	12	8	8	44	28	77	65	33	53	68	34	35	22	12	69	55	50	30
f	13	40.7	short stature	endocrine	14	14	13	7	9	6	6	46	27	81	67	22	49	66	30	31	13	6	51	56	52	67
m	14	49.8	short stature	endocrine	14	18	13	8	9	10	8	42	24	72	52	21	43	53	21	23	16	9	54	51	49	48
f	14	56.7	short stature	endocrine	15	17	12	9	9	6	6	39	26	72	56	21	50	63	30	32	10	6	52	55	49	47
m	14	32.6	short stature	endocrine	19	27	14	13	11	10	8	28	20	57	44	16	35	49	17	23	12	6	53	51	29	42
m	14	29	short stature	endocrine	19	21	12	10	7	7	6	32	19	68	50	21	37	61	27	28	11	6	54	44	32	50
m	14	53.3	short stature	endocrine	21	18	12	10	11	8	7	37	26	72	51	18	39	54	24	26	12	6	54	49	37	38
m	14	46.6	short stature	endocrine	17	17	13	10	11	7	7	38	26	69	56	20	41	57	26	27	15	8	62	58	43	38
f	14	46.8	short stature	endocrine	20	14	15	11	10	6	7	50	31	80	63	24	49	66	28	35	15	9	63	45	46	41
m	15	44.2	short stature	endocrine	15	15	8	5	9	4	6	35	20	66	49	18	40	55	22	27	12	7	54	59	44	40
m	1	10,3	short stature	genetic	6	9	8	7	6	2	2	15	11	36	23	6	14	26	6	13	8	6	34	45	45	41
m	2	7.45	short stature	genetic	9	16	7	6	6	3	3	13	10	32	25	8	16	29	6	11	9	4	45	70	48	76
m	2	13.5	short stature	genetic	14	11	11	8	9	4	4	20	11	40	23	7	20	38	15	18	12	6	47	51	47	46
f	3	8.3	short stature	genetic	9	12	6	4	6	3	3	15	8	35	30	7	19	32	13	15	9	4	42	65	56	66
m	3	9.4	short stature	genetic	26	18	13	11	10	6	8	18	14	43	32	13	20	34	15	13	7	4	43	58	51	46
f	4	18,8	short stature	genetic	10	10	9	6	8	5	5	27	17	50	38	10	28	45	17	19	10	5	42	51	50	53
f	6	25,3	short stature	genetic	11	23	21	13	14	10	7	21	14	43	46	8	32	53	15	21	13	6	41	49	36	75
m	7	20.3	short stature	genetic	16	16	11	9	11	6	7	33	17	60	55	18	39	56	24	27	11	6	63	56	44	32
f	8	22,3	short stature	genetic	22	21	13	10	11	8	10	28	17	51	40	10	28	44	15	21	7	4	51	55	34	72
f	8	27,5	short stature	genetic	13	11	9	8	7	4	6	33	19	56	51	18	40	54	27	26	8	5	61	28	18	39
f	8	31,3	short stature	genetic	13	13	11	9	5	3	5	31	20	64	52	18	36	54	22	23	11	5	56	46	47	42
f	9	23.3	short stature	genetic	14	24	11	11	11	4	6	28	17	60	48	16	34	48	22	22	10	6	41	67	46	60
f	9	29.2	short stature	genetic	15	12	9	6	8	3	4	34	15	62	51	13	37	54	24	25	10	6	49	49	43	38
f	11	32	short stature	genetic	11	15	9	7	8	4	5	31	20	59	52	15	37	57	20	27	9	5	50	52	44	44
m	2	10.2	short stature	idiopathic	8	7	7	4	5	4	4	20	16	37	42	14	26	40	11	12	9	4	48	54	55	47
m	2	11,5	short stature	idiopathic	10	15	9	7	7	6	5	16	10	38	27	9	19	29	13	14	9	4	52	59	46	71
m	3	16.4	short stature	idiopathic	9	11	10	5	7	5	6	22	12	45	38	8	22	37	13	16	9	5	51	56	59	53
m	4	14.2	short stature	idiopathic	15	14	10	7	10	6	6	20	14	47	33	10	26	37	15	14	11	5	49	59	44	49
f	5	14.8	short stature	idiopathic	16	23	20	9	14	6	8	30	20	54	37	11	25	40	15	18	16	9	52	60	50	65
m	5	15.4	short stature	idiopathic	9	16	8	8	7	3	3	14	12	39	29	7	22	33	11	13	9	5	48	66	48	67
f	6	14,9	short stature	idiopathic	14	13	8	3	2	10	7	54	33	62	60	34	32	61	61	44	15	4	58	42	52	47
f	6	15	short stature	idiopathic	9	11	7	6	6	4	4	26	14	54	42	14	34	48	19	19	10	6	53	43	35	52
m	6	17	short stature	idiopathic	13	15	10	6	8	5	5	31	20	58	44	15	36	55	24	25	9	5	52	56	47	60
m	7	19.6	short stature	idiopathic	15	22	11	9	8	6	5	20	8	42	42	13	25	41	14	20	11	6	49	53	38	75
m	7	18.1	short stature	idiopathic	10	13	8	7	7	4	4	25	17	49	40	13	29	46	14	15	9	5	48	62	55	54
m	8	18.2	short stature	idiopathic	13	17	9	6	7	5	5	29	15	46	36	12	25	41	16	21	10	4	51	53	40	59
m	8	23,3	short stature	idiopathic	14	12	9	9	7	4	5	31	17	59	46	15	29	50	20	23	12	7	51	55	48	47
m	9	22,7	short stature	idiopathic	12	10	6	8	7	4	4	35	22	62	48	13	36	55	24	25	8	5	58	61	51	58
f	10	25,8	short stature	idiopathic	16	16	15	8	10	5	7	65	30	76	64	21	49	64	27	56	18	8	62	51	50	38
f	10	26,1	short stature	idiopathic	15	14	9	7	9	5	6	35	18	67	48	13	37	50	23	26	11	6	61	49	27	46
m	10	25,9	short stature	idiopathic	10	11	9	7	7	3	6	29	20	53	50	13	31	52	24	24	11	6	50	55	53	52
f	11	35.8	short stature	idiopathic	13	17	10	8	8	5	5	30	21	58	45	16	34	53	22	24	12	6	50	56	44	63
m	11	30.4	short stature	idiopathic	15	13	12	9	11	5	6	35	24	63	55	18	39	60	29	26	12	7	59	59	44	36
m	11	31.4	short stature	idiopathic	13	X	X	X	X	X	X	25	18	57	45	16	32	52	19	21	14	10	58	56	41	67
f	11	25.5	short stature	idiopathic	14	11	11	9	9	5	6	35	23	68	53	20	49	65	28	21	13	8	61	50	44	55
f	11	26,8	short stature	idiopathic	12	13	8	8	7	5	7	35	19	65	59	20	41	63	26	33	12	6	59	51	47	35
f	11	37.1	short stature	idiopathic	20	14	17	10	9	5	11	51	23	76	61	22	48	66	34	35	11	6	59	42	42	52
m	11	32.2	short stature	idiopathic	13	12	10	8	9	8	6	38	24	67	52	18	47	61	29	31	14	8	53	42	44	37
m	11	34	short stature	idiopathic	17	16	15	12	13	4	7	37	19	71	52	13	41	54	18	24	10	6	58	54	38	50
m	12	32.1	short stature	idiopathic	12	14	8	9	8	7	5	35	24	63	57	18	39	55	27	30	9	5	53	54	43	48
f	13	38.3	short stature	idiopathic	16	14	12	8	10	4	6	37	17	63	46	14	38	52	24	18	11	7	52	58	43	54
f	13	34.8	short stature	idiopathic	13	19	12	7	9	6	5	35	23	67	47	17	36	55	29	35	12	9	50	53	34	74
m	15	67.9	short stature	idiopathic	19	20	12	9	7	8	8	47	26	80	66	28	54	72	37	39	15	9	62	48	45	31
m	15	43	short stature	idiopathic	19	17	12	10	9	5	5	39	18	71	60	22	47	60	27	32	14	7	71	54	41	40
m	15	37.7	short stature	idiopathic	14	12	8	6	6	4	4	39	23	76	63	22	47	62	31	31	11	7	60	40	33	34
m	15	49.5	short stature	idiopathic	17	11	11	10	12	2	3	29	22	77	46	21	47	68	33	45	15	8	58	55	42	63
m	15	63.4	short stature	idiopathic	19	17	15	12	11	8	7	65	36	76	65	25	48	64	21	37	21	10	60	63	46	56
f	1	10,1	no short stature	precocious puberty	4	8	7	3	6	2	4	13	11	28	23	5	14	26	7	8	7	4	46	51	47	46
m	2	17	no short stature	tall stature	8	14	9	5	7	5	5	14	11	37	27	8	17	30	9	12	9	4	39	61	52	52
m	6	33.9	no short stature	Failure to thrive	12	17	7	6	7	4	5	17	14	14	40	10	22	41	13	15	11	5	44	54	41	69
f	7	30.2	no short stature	precocious puberty	18	15	11	8	9	5	6	31	18	54	43	12	33	43	20	23	8	5	51	56	52	34
f	7	41.2	no short stature	precocious puberty	20	18	11	10	10	7	9	25	16	51	38	10	27	41	17	20	8	5	45	58	46	48
f	8	35.6	no short stature	precocious puberty	16	15	13	8	11	7	5	27	17	52	39	11	26	41	15	14	10	5	50	57	44	54
f	8	30.6	no short stature	precocious puberty	17	14	11	9	10	6	7	33	19	59	42	16	33	49	21	22	11	7	49	53	42	38
m	8	42.4	no short stature	precocious puberty	10	11	9	5	8	5	5	31	17	53	45	14	37	50	23	25	11	5	47	50	44	44
f	8	34.3	no short stature	precocious puberty	11	14	12	8	6	6	6	38	24	60	45	18	30	52	23	23	13	7	54	57	56	45
f	8	41.5	no short stature	Failure to thrive	14	14	11	8	8	4	6	40	20	63	49	18	40	38	24	28	11	5	52	45	39	51
f	9	40.5	no short stature	precocious puberty	15	13	14	8	11	5	5	23	18	49	33	9	28	47	18	19	13	7	52	58	45	37
f	9	35	no short stature	precocious puberty	14	10	11	7	8	3	5	31	22	63	51	20	42	62	30	30	10	5	53	42	42	42
f	9	31,5	no short stature	precocious puberty	13	13	9	7	8	3	6	34	20	68	55	14	43	58	25	28	14	7	54	41	40	44
f	9	44.8	no short stature	tall stature	15	22	12	10	12	5	3	44	32	66	74	27	45	62	25	12	14	5	52	52	27	68
f	9	59.4	no short stature	Failure to thrive	15	10	8	4	6	4	7	30	20	68	66	16	43	65	31	35	12	8	54	44	39	33
f	10	31,8	no short stature	marginal normal growth	13	12	14	8	10	5	6	40	22	71	65	24	44	63	28	36	12	6	62	41	41	28
m	10	35	no short stature	familiary predisposition	12	12	7	7	5	4	4	26	17	65	51	18	34	56	24	25	9	6	57	46	40	34
f	10	55.4	no short stature	tall stature	19	18	12	9	10	6	7	30	22	63	61	20	40	55	27	25	12	6	50	56	52	70
f	11	42.8	no short stature	marginal normal growth	14	12	8	8	5	4	5	22	17	50	50	17	32	49	24	29	13	8	66	46	41	41
f	11	50.8	no short stature	precocious puberty	16	14	14	8	10	5	6	32	22	68	43	12	34	48	19	21	10	5	52	58	45	40
m	11	54.7	no short stature	Failure to thrive	16	24	13	9	10	5	6	31	23	57	47	17	31	47	17	20	12	5	56	62	44	61
m	12	76	no short stature	tall stature	16	16	10	9	6	6	6	35	21	66	56	16	44	58	27	27	12	7	55	50	38	44
f	13	41.5	no short stature	marginal normal growth	18	15	13	8	11	6	7	36	22	65	51	19	40	57	26	28	14	7	48	58	47	48
f	13	55.3	no short stature	tall stature	13	13	11	6	10	1	7	32	20	65	53	18	38	60	26	28	10	6	54	55	47	46
f	14	52.3	no short stature	precocious puberty	17	14	13	12	10	7	7	42	25	72	63	24	52	73	39	36	13	7	48	49	59	46
f	14	56.9	no short stature	tall stature	15	17	11	7	10	6	6	37	27	71	51	22	38	61	28	26	19	8	60	52	43	38
m	17	64.2	no short stature	marginal normal growth	23	17	17	9	9	6	6	51	27	79	68	25	57	65	37	33	13	6	61	47	38	47
m	17	79	no short stature	tall stature	22	18	12	8	10	5	8	46	34	73	69	29	50	75	38	46	13	8	62	28	23	19
Supplementary material table 1: study participants

## Sheet: healthy children
		Methylation level [DNAm] of CpG sites in PDE4C [%]							Methylation level [DNAm] of CpG sites in ELOVL2 [%]									Methylation level [DNAm] of CpG sites in RPA2 [%]			Methylation level [DNAm] of CpG sites in EDARADD [%]		Methylation level [DNAm] of CpG sites in DDO [%]
Sex	Age [years]	CpG1	CpG2	CpG3	CpG4	CpG5	CpG6	CpG7	CpG1	CpG2	CpG3	CpG4	CpG5	CpG6	CpG7	CpG8	CpG9	CpG1	CpG2	CpG3	CpG1	CpG2	CpG 1
f	0.42	6	6	6	4	6	3	3	7	7	18	16	4	9	17	4	6	6	3	33	48	49	61
f	0.46	8	3.5	3	4.5	3	1.5	2.5	14.5	10.5	32.5	24	6.5	14.5	17.5	7	7	7	4.5	30	62	56	44
f	0.46	5	5	7	4	4	2	2	6	4	17	13	3	6	14	3	5	5	2	31	51	50	49
f	0.5	5	6	6	4	4	2	3	8	6	17	16	4	9	18	1	6	6	3	31	41	40	53
f	0.95	7	9	8	8	8	4	3	10	6	24	18	5	12	22	7	6	5	3	43	50	57	50
m	1	11	13	11	6	8	5	4	17	7	29	24	7	13	30	5	16	11	5	36	68	60	72
f	1	6	7	2	2	2	1	3	8	11	16	17	7	13	15	12	12	9	7	38	65	63	62
f	1	6	8	9	4	5	3	3	13	10	25	19	7	14	26	7	10	7	3	40	44	50	29
f	1	7	7	7	5	6	3	3	18	9	32	24	7	13	28	7	12	8	4	42	55	57	41
m	1	8	7	10	5	8	4	4	15	8	32	18	5	12	21	6	10	10	4	50	53	53	48
f	2	7	18	6	4	5	4	7	2	2	22	3	2	29	2	2	23	13	3	44	78	77	61
f	2	6	8.5	7	7.5	7	2.5	1	20	15	30.5	21.5	9	17	33	12	14.5	8.75	6.5	44.25	49	49	57
f	2	8	14	6	8.5	6	3	3	17.5	8.5	28	16	4	13.5	22.5	9	7.5	8	6.5	34.5	50.4	43.2	68.5
f	2	7	9	6	1	5	3	4	16	10	31	25	6	19	30	10	10	6	4	36	55	52	50
f	2	8	5	14	3	9	4	5	12	7	32	19	9	16	32	12	14	9	5	43	55	52	54
m	2	12	9	22	8	15	6	3	24	9	40	28	9	17	25	11	12	12	5	43	64	61	48
m	3	6	9	8	8	7	4	4	14	14	36	31	9	21	34	10	14	8	5	38	49	52	43
m	3	8	9	11	5	9	4	5	23	13	42	33	11	22	35	14	16	11	9	36	56	56	34
m	3	5	7	6	4	4	2	3	15	8	30	21	6	15	24	6	10	6	3	35	43	40	22
m	4	11	9	5.5	5.5	5	4.5	3.5	20	13	43	37	8	24	42.5	13.5	16	10	6.5	44	52	47.33	40.5
m	4	11	12	6	5	6	4	5	17	11	37	31	6	20	35	12	14	6	4	41	44	37	46
m	4	6	12	14	11	10	6	9	32	13	47	40	13	24	48	13	16	11	7	39	65	66	57
f	4	8	13	10	9	9	5	6	17	12	45	32	8	26	44	17	16	9	5	40	59	58	59
m	5	13.5	13	9	8	12	9	10.5	25	11.5	48.5	36.5	12	26.5	46.5	12	25	12	6.5	44	55	56.5	46.5
m	5	13	10	7	3	5	3	2	22	20	48	46	15	20	37	25	19	7	4	54	52	57	52
m	5	10	11	8	5	7	4	4	27	15	56	38	11	29	44	16	16	6	4	42	51	48	50
m	5	10	13	15	6	7	4	5	25	17	55	38	11	26	41	13	21	10	5	45	48	47	39
f	5	13	17	11	7	7	5	5	34	20	62	49	15	30	48	21	20	9	5	48	53	37	51
m	6	11	8.5	5	5.5	4	4	4	21	12.5	48	31.5	11	23	37	12	14	8	6	46	60.5	54	56.5
m	6	11	18	15	11	14	9	10	31	20	58	53	21	35	53	30	18	15	11	43	55	48	55
m	6	9	9	8	3	7	4	4	22	15	47	38	14	29	43	15	21	8	5	38	52	50	37
f	7	9.5	10.4	5.8	5.6	6.8	3.4	5	28	18.5	53.5	40.5	17	28.5	40	14	18.5	10.75	6.75	47	45	41.5	31.5
m	7	7	14	5	5	6	4	4	18	13	14	34	11	28	42	17	20	6	4	39	59	48	71
f	7	8	11	9	5	6	7	6	26	16	56	38	7	26	47	12	13	11	7	41	43	44	45
f	7	12	15	10	11	7	6	6	31	19	60	48	16	37	55	20	26	10	5	48	54	52	52
f	7	13	16	11	8	9	5	5	31	18	58	54	20	39	56	23	30	12	6	46	58	55	52
f	7	8	9	6	6	6	4	5	28	17	56	48	14	37	55	23	24	8	5	42	41	41	36
m	8	11.5	13	7	8	7	5	3	36	14.5	44.5	44	15	27.5	38	15	19	12.5	7	43.5	55	40	44.5
m	9	10	11	5	5	7.5	2.5	5.5	54	31	69	86.5	27	44	45	29.5	41.5	9	5.5	50	50.5	46.5	25.5
f	9	10.5	8.5	7	4	8.5	3	4	28	16.5	50	45	12.5	29	39	21.5	20.5	10	7	43	41	36	41
f	10	13	11.5	6	7	6	4	6	51.5	19.5	60	50.5	14.5	32.5	47.5	22.5	22	11	6	42	40	36.5	43
f	10	12	14.5	7.5	8	7	5	5.5	31	17	54	37	11	30	39.5	16.5	19	9	6	48	53.5	41.25	47.5
f	10	12.5	15	9	9.5	7.5	5.5	7.5	29.5	21.5	61.5	50.5	15	35.5	55	17.5	28	12	7.5	52.5	52	42.33	53.5
f	10	14	19	13	13	11	7	8	18	11	42	33	11	19	34	13	16	10	4	53	63	46	87
f	10	14	8	7	7	6	2	6	20	14	61	45	17	34	62	27	25	11	6	44	55	56	47
m	11	14	14	13	9	10	6	7	48	26	81	63	17	48	67	32	30	15	8	48	60	61	53
f	11	11	15	10	9	9	5	6	30	19	64	53	13	39	59	28	28	10	7	52	45	42	46
f	11	13	13.5	7	8	6	7	6.5	31	21	61	43	12	29	46	19	22	9	5.5	49.5	42	32.5	41
m	11	14	11.5	15.5	6.5	10	6	6.5	43	25	73.5	55	17.5	42	58	26.5	27	12.5	6	42.5	46	49	44
m	11	14	13.5	7.75	7.25	7.75	4	5.25	37	22.5	61.5	51.5	12.5	33.75	50	21.25	23.25	11	7.75	51.75	56.5	54	49
m	11	15	14	8	7	9	5	6	35	19	64	53	18	37	51	22	25	11	6	51	45	36	42
m	12	13	21	8	4	6.5	5	3.5	28	17.5	50.5	44	13	26	34.5	12.5	18.5	9	5	47	49.5	33	45
m	12	14.5	10	9	7.5	5	4	5	33.5	19	66.5	50.5	17.5	40.5	55	21.5	21	17	11	63	51.5	44	40
m	12	14	11	9	7	9	6	7	31	19	63	50	17	35	53	23	24	9	6	44	45	42	32
m	12	13	15	7	7	7.5	4	4	32	17.5	54.5	43.5	11.5	32	42	18.5	17.5	10.5	7.5	52.5	45.5	36	42
f	12	13	13	8	5	7	4	5	34	22	65	49	16	37	52	24	24	10	6	49	46	38	40
m	13	11.5	15	6.5	8.5	9	6	5	30	22.5	60	54	21	40.5	61	22.5	25.5	8.5	7	49	46.5	41	65
f	13	12	22	10	8	8	4	4	29	19	62	47	15	32	47	18	21	11	5	57	45	36	67
m	13	20	18	19	9	12	9	8	48	26	67	54	22	39	53	20	30	12	6	48	50	37	53
m	13	14	12	4	6	6	3	5	34	16	63	54	14	41	64	29	32	9	5	44	x	59	58
f	13	28	19	16	14	15	9	10	64	46	94	85	42	67	78	49	46	15	9	68	45	48	30
f	14	16	17	10	9.5	7	5.5	3.5	30	23.5	66	51.5	17.5	38	57	25	24	14	9.5	51.5	53.5	41.75	43
f	14	15	15	13	9	11	5	7	50	34	80	62	24	56	74	32	40	14	7	55	41	39	38
f	14	16.5	19	9.5	8	9.5	7.5	6.5	47	29.5	78	62.5	25	45.5	57	30	32	10	7	53.5	50.5	44	52.5
f	14	12	8	9	6	7	4	5	36	21	65	57	17	44	64	28	30	9	5	46	42	43	33
f	14	13	9	7	5	3	3	3	36	39	84	27	14	52	68	52	20	11	6	54	48	38	53
m	14	14	22	12	9	10	4	6	34	25	62	56	21	36	52	22	25	15	9	50	47	34	42
m	14	17	17	11	11	11	7	6	36	24	74	x	22	40	x	x	x	10.5	7	51	55	42	37
f	15	16	15	16	14	14	9	10	39	26	81	75	31	51	83	42	32	15	10	54	42	41	30
f	15	19	14	17	7	12	7	8	40	22	60	49	19	27	38	21	21	16	8	54	32	38	41
f	15	30.5	24	11	15	13	14.5	9.5	73	43	100	85	44	75	86	51	55	x	x	x	41	37	38
m	15	14	15	12	10	9	5	7	38	24	73	60	19	47	66	30	31	13	7	54	42	39	29
f	15	14	20	11	9	10	6	6	38	25	67	59	18	36	50	24	26	12	6.5	55.5	52	38	42
f	16	15	18	10	8	8	4	5	36	24	68	52	18	43	59	24	28	8	4	45	52	32	38
f	16	22	15	18	10	12	7	10	60	35	88	68	31	60	76	40	44	16	9	53	33	33	15
m	16	27	18	12	14	15.5	7	7	34	18	73	72	24	61	74	39	42	13	5	61	50	44	43
f	16	17	14	11	9	6	7	6	40	20	67	71	30	56	64	37	45	11	6	53	47	41	31
m	16	20	16	17	12	11	4	8	48	29	71	59	26	48	60	28	33	13	8	58	41	33	41
f	16	20	16	12	8	10	6	7	62	44	90	86	42	61	72	46	50	15	9	65	44	38	42
m	17	23	17	20	14	17	10	12	51	32	80	68	29	56	67	36	42	19	11	54	44	43	32
m	17	20	20	19	13	15	9	11	51	35	84	66	25	51	68	34	37	20	12	54	47	44	41
m	17	13	13	7	6	5	2	8	38	29	70	64	22	49	64	33	33	12	9	65	32	29	23
f	17	22	15	16	8	11	6	8	56	36	93	72	30	62	37	40	42	13	8	47	46	47	28
f	17	20	16	9	9	6	6	7	39	25	67	61	21	48	64	29	30	14	8	59	54	45	31
f	17	17	19	13	12	10	7	3	43	34	77	69	28	49	62	29	35	15.5	9.5	52.5	44	38	52
m	17	18	17	17	10	11	7	9	41	26	74	73	27	48	x	x	x	16.5	10	60.5	47	42	43
f	18	18.5	14	9.25	11.25	6.5	4	3.5	43.6	25	68.8	54.6	20	42	51.6	23.6	27.2	11.5	8	53.5	43.5	38.5	28
m	18	17	x	x	x	x	x	x	53	30	81	73	31	55	66	38	42	16	10	56	37	36	40
m	18	15	20	8	9	7	4	5	36	19	63	58	20	42	60	27	31	9	5	59	47	30	50
m	18	15	16	11	8	9	4	9	39	23	68	66	22	41	61	30	25	15	12	60	45	43	43
m	18	16	14	14	13	9	7	13	35	29	82	68	30	46	70	30	37	13	8	55	35	34	30
m	18	19	16	12	13	9	6	8	47	41	78	60	34	47	90	32	44	14	9	57	43	32	38
f	18	23	21	17	12	14	8	11	53	38	84	73	36	54	68	34	37	18	9.5	52	49	41	43
f	18	13	22	10	11	9	6	6	34	22	63	55	19	37	53	25	27	12.5	8	47.5	47	31	25
f	18	16	x	x	x	x	x	x	42	23	66	50	18	53	46	22	22	14	7	52	59	40	42
Supplementary material table 1: study participants
