# Supplementary material for: Altered DNA methylation at age-associated CpG sites in children with growth disorders: impact on age estimation?
Source: Int J Legal Med. 2022 May 12;136(4):987–96. doi: 10.1007/s00414-022-02826-w (PMC9170667; doi:10.1007/s00414-022-02826-w)
Supplement: Supplementary file 3 — Supplementary file3 (XLSX 11 kb) [file 414_2022_2826_MOESM3_ESM.xlsx]

## Sheet: Tabelle1
		PCR conditions:
Marker	Primer Sequences	HotStar Taq Kit (Annealing temperature according to the marker sequences)	PyroMark PCR Kit (Annealing temperature according to the manufacturers instructions)	Chromosomal Location (GRCh38.p13)	Position in 450K array	CpG site
PDE4C []		95 °C, 15 min:	95 °C, 15 min:	Chr.19: 18233106		CpG 1
Forward:	AGGTTTGTAGTAGGTTGAG	45× cycles	45× cycles	Chr.19: 18233092	cg17861230	CpG 2
Reverse [Bio]:	AACTCAAATCCCTCTC	[94 °C, 30 s;	[94 °C, 30 s;	Chr.19: 18233083		CpG 3
Sequencing:	GTTATAGTATGATTAGAGTTT	52°C, 30 s;	56°C, 30 s;	Chr.19: 18233080		CpG 4
Amplicon size:	155 bp	72 °C, 30 s]	72 °C, 30 s]	Chr.19: 18233071		CpG 5
		72 °C, 10 min;	72 °C, 10 min;	Chr.19: 18233059		CpG 6
		4 °C, hold	4 °C, hold	Chr.19: 18233049		CpG 7
ELOVL2 []		Annealing temperature: 56°C	conditions identical as above	Chr.6: 11044625		CpG 1
Forward:	AGGGGAGTAGGGTAAGTGAG	remaining conditions identical		Chr.6: 11044629		CpG 2
Reverse [Bio]:	CCCCCTAATATATACTTCAAACCC	as above		Chr.6: 11044631		CpG 3
Sequencing:	GGGAGGAGATTTGTAGGTTT			Chr.6: 11044640		CpG 4
Amplicon size:	251 bp			Chr.6: 11044642		CpG 5
				Chr.6: 11044645	cg16867657	CpG 6
				Chr.6: 11044648		CpG 7
				Chr.6: 11044664		CpG 8
				Chr.6: 11044683		CpG 9
RPA2 []		Annealing temperature: 52°C	conditions identical as above	Chr.1: 27915022		CpG 1
Forward:	TTTAGGGATTTGTAGTATTAGTTTTATAG	remaining conditions identical		Chr.1: 27915024		CpG 2
Reverse [Bio]:	TTCTCACAACCCCACTAAAA	as above		Chr.1: 27915067	cg25410668	CpG 3
Sequencing:	GGATTAGTAGTATTAGTTTTATAGT
Amplicon size:	77 bp
EDARADD []		Annealing temperature: 52°C	conditions identical as above	Chr.1: 236394371	cg09809672	CpG 1
Forward:	TTGGTGATTAGGAGTTTTAGTGTTTT	remaining conditions identical		Chr.1: 236394383		CpG 2
Reverse [Bio]:	CCTACAAATTCCCCAAAAAACTT	as above
Sequencing:	TGTTATGGAAGAAGTAATAGA
Amplicon size:	155 bp
DDO []		Annealing temperature: 58°C	conditions identical as above	Chr.6: 110415571	cg02872426	CpG 1
Forward:	AGTGTTTGGTTGGTTTTATGTT	remaining conditions identical
Reverse [Bio]:	TCCTAAATCAAATCACCAATAAAAATCAAT	as above
Sequencing:	GGTTGGTTTTATGTTTTGAG
Amplicon size:	23bp
Supplementary material table 2: Chromosome location, PCR conditions and primer sequences of all CpGsites chosen for this study.
